# Supplementary material for: Development of a System Dynamics Model to Guide Retail Food Store Policies in Baltimore City
Source: Nutrients. 2021 Aug 31;13(9):3055. doi: 10.3390/nu13093055 (PMC8465929; doi:10.3390/nu13093055)
Supplement: Supplementary file 1 [file nutrients-13-03055-s001.zip]

Archive with 4 entries (2 files):
- nutrients-1325267-supplementary/
- nutrients-1325267-supplementary/Supplementary/
- nutrients-1325267-supplementary/Supplementary/SFO Consumer Data.xlsx
- nutrients-1325267-supplementary/Supplementary/Staple Foods Food Store Owner Survey Data 8.26.19 (1).xlsx
