# Supplementary material for: Development of a System Dynamics Model to Guide Retail Food Store Policies in Baltimore City
Source: Nutrients. 2021 Aug 31;13(9):3055. doi: 10.3390/nu13093055 (PMC8465929; doi:10.3390/nu13093055)
Supplement: Supplementary file 1 [file nutrients-13-03055-s001.zip › nutrients-1325267-supplementary/Supplementary/SFO Consumer Data.xlsx]

## Sheet: Summary
	How do you like the taste of...? 1=not tasty/disgusting- 3=neutral- 5=very tasty/delicious	How expensive is it to purchase... at your local corner store? 1=very expensive- 3=neutral- 5=very inexpensive	How easy is it to prepare or cook...? 1=Significant preparation required- 3=Average- 5=No preparation required	How healthy/good do you think... is for you? 1=very unhealthy- 3=Somewhat healthy- 5=very healthy	How likely would you be to buy... , if it was available at your local corner store? 1=Very unlikely- 3=Maybe- 5=Very Likely	How likely would you be to buy... , if it was available at your grocery store? 1=very unlikely- 3=maybe- 5=very likely
Whole Wheat Pasta	3.7	3	3.9	4.7	2.9	4.3
Whole Wheat Tortillas	3.9	3.2	4.4	4.2	3.2	4.4
Whole Grain Cereal	4.7	2.9	4.8	4.5	3.7	4.6
Whole Wheat Bread	4.5	2.3	5	4.6	3.1	5
Tomatoes	3.8	2.4	4.6	4.5	2.9	4.4
Oatmeal	3.3	3.8	4.3	4.8	3.1	4.2
Unbreaded Poultry	4.4	2.3	3.7	4.3	2.8	4.6
Low-sugar yogurt	3.6	4.1	4.9	4.8	3.1	4.4
Oranges	4.6	2.6	4.7	4.7	4	4.9
Frozen Broccoli	4.3	3.3	4.3	4.7	2.9	4.6
Lean Ground Beef	4.8	1.8	4.1	4.1	2.4	4.6
Low-fat Cheese	4.1	2.6	4.5	4.4	3.4	4.6
Bananas	5	3	5	5	3.9	4.9
Canned Fruit in 100% Juice	4.3	3.1	4.6	3.4	3.4	4.6
Canned Tuna	4.4	3.1	4.5	4.4	3.8	4.9
Carrots	3.5	3	4.3	4.8	2.8	4.2
Eggs	4.2	2.4	4	3.8	3.7	4.6
Skim Milk	2.2	2.2	4.8	4.4	2.8	3.7
Iceberg Lettuce	4.4	3.2	4.7	4.5	3	4.6
100% Fruit Juice	5	1.7	4.4	4.1	3.4	4.9
Dried Beans	3.3	3.7	2.3	4.3	3.7	4.7
Peanut Butter	4.6	2.4	4.5	3.9	2.7	4.4
Brown Rice	4.3	1.5	4	5	3	5
Soy Milk	3	5	5	5	5	1
Please rank the following factors from most important to least important when deciding which foods to buy: (1: least important – 5: most important)	average
Taste	3.3
Preparation ease	1.8
Affordability	3.2
Convenience to find at store	2.1
Healthiness	3.9

## Sheet: All Data
con_num	coll_date	gender	oth_gen	coll	food	taste	expen	cook	good	buy_cor	buy_gro	tasty	ease	afford	conv	health
2010	2019-07-24	0	.	KH	100% fruit juice	5	2	5	3	5	5	.	.	.	.	.
2011	2019-08-01	1	.	LD	100% Fruit Juice	5	1	5	3	3	5	.	.	.	.	.
2012	2019-07-24	0	.	LD	100% fruit juice	5	4	5	5	5	5	1	4	5	2	3
2013	2019-08-14	1	.	KH	100% Fruit Juice	5	1	5	5	5	5	.	.	.	.	.
2007	2019-07-26	1	.	LD	100% Juice	5	1	5	5	1	5	.	.	.	.	.
415	2019-01-31	1	.	Hope	banana	5	1	5	5	5	5	.	.	.	.	.
604	2019-01-31	1	.	Hope	banana	5	1	5	5	5	5	.	.	.	.	.
516	2019-01-31	1	.	Hope	bananas	5	5	5	5	5	5	.	.	.	.	.
717	2019-01-31	1	.	Hope	bananas	5	1	5	5	1	5	.	.	.	.	.
812	2019-01-31	1	.	SA	bananas	5	3	5	5	5	5	.	.	.	.	.
909	2019-01-31	1	.	SA	bananas	5	3	5	5	3	5	.	.	.	.	.
1003	2019-01-31	1	.	SA	bananas	5	4	5	5	3	5	.	.	.	.	.
1216	2019-01-31	1	.	SY	bananas	5	3	5	5	5	5	.	.	.	.	.
1304	2019-01-31	1	.	SY	bananas	5	5	5	5	5	5	.	.	.	.	.
1416	2019-01-31	1	.	SY	bananas	5	1	5	5	3	5	.	.	.	.	.
1517	2019-01-31	1	.	SY	bananas	5	1	5	5	1	5	.	.	.	.	.
1618	2019-01-31	1	.	SY	bananas	5	5	5	5	3	5	.	.	.	.	.
1716	2019-01-31	1	.	SA	bananas	5	3	5	5	3	5	.	.	.	.	.
900205	2018-10-18	1	.	Sally Yan	bananas	5	5	5	5	5	5	.	.	.	.	.
900304	2018-10-18	1	.	Sally Yan	bananas	5	5	5	5	5	5	.	.	.	.	.
2033	2019-07-26	0	.	KH	Brown Rice	4	3	5	5	5	5	.	.	.	.	.
2034	2019-07-24	0	.	KH	Brown Rice	5	1	5	5	1	5	.	.	.	.	.
2035	2019-07-24	0	.	LD	Brown Rice	5	1	5	5	5	5	.	.	.	.	.
2036	2019-08-14	1	.	KH	Brown Rice	3	1	1	5	1	5	.	.	.	.	.
414	2019-01-31	1	.	Hope	canned fruit in juice	5	5	5	5	5	5	.	.	.	.	.
515	2019-01-31	1	.	Hope	canned fruit in juice	5	3	3	5	5	5	.	.	.	.	.
603	2019-01-31	1	.	Hope	canned fruit in juice	5	4	5	4	5	5	.	.	.	.	.
716	2019-01-31	1	.	Hope	canned fruit in juice	1	2	5	3	1	5	.	.	.	.	.
813	2019-01-31	1	.	SA	canned fruit in juice	4	3	5	3	5	5	.	.	.	.	.
910	2019-01-31	1	.	SA	canned fruit in juice	3	3	3	3	3	5	.	.	.	.	.
1004	2019-01-31	1	.	SA	canned fruit in juice	5	2	5	3	3	5	.	.	.	.	.
1116	2019-01-31	1	.	SA	canned fruit in juice	5	3	5	5	3	3	.	.	.	.	.
1215	2019-01-31	1	.	SY	canned fruit in juice	5	4	5	4	4	5	.	.	.	.	.
1305	2019-01-31	1	.	SY	canned fruit in juice	5	3	5	3	3	5	.	.	.	.	.
1415	2019-01-31	1	.	SY	canned fruit in juice	3	3	5	3	5	5	.	.	.	.	.
1516	2019-01-31	1	.	SY	canned fruit in juice	5	1	5	3	1	4	.	.	.	.	.
1617	2019-01-31	1	.	SY	canned fruit in juice	5	5	5	2	1	5	.	.	.	.	.
1715	2019-01-31	1	.	SA	canned fruit in juice	3	4	5	3	5	3	.	.	.	.	.
1816	2019-01-31	0	.	SY	canned fruit in juice	5	3	5	3	1	5	.	.	.	.	.
1905	2019-01-31	0	.	SA	Canned Fruits in 100% Juice	4	1	2	2	4	4	.	.	.	.	.
401	2019-01-31	1	.	Hope	canned tuna in water	5	5	5	5	5	5	.	.	.	.	.
502	2019-01-31	1	.	Hope	canned tuna in water	5	1	5	5	5	5	.	.	.	.	.
615	2019-01-31	1	.	Hope	canned tuna in water	5	1	5	4	5	5	.	.	.	.	.
703	2019-01-31	1	.	Hope	canned tuna in water	5	1	5	5	3	5	.	.	.	.	.
817	2019-01-31	1	.	SA	canned tuna in water	4	3	5	5	3	5	.	.	.	.	.
915	2019-01-31	1	.	SA	canned tuna in water	5	3	5	5	5	5	.	.	.	.	.
1017	2019-01-31	1	.	SA	canned tuna in water	3	1	3	3	1	5	.	.	.	.	.
1104	2019-01-31	1	.	SA	canned tuna in water	5	4	5	5	5	5	.	.	.	.	.
1202	2019-01-31	1	.	SY	canned tuna in water	5	5	5	5	5	5	.	.	.	.	.
1310	2019-01-31	1	.	SY	canned tuna in water	5	1	5	5	3	5	.	.	.	.	.
1402	2019-01-31	1	.	SY	canned tuna in water	5	5	5	5	5	5	.	.	.	.	.
1503	2019-01-31	1	.	SY	Canned tuna in water	5	3	5	3	1	5	.	.	.	.	.
1604	2019-01-31	1	.	SY	canned tuna in water	3	5	5	3	4	5	.	.	.	.	.
1702	2019-01-31	1	.	SA	canned tuna in water	2	3	3	3	3	5	.	.	.	.	.
1802	2019-01-31	0	.	SY	canned tuna in water	3	1	3	5	1	5	.	.	.	.	.
1915	2019-01-31	0	.	SA	canned tuna in water	5	4	4	4	4	4	.	.	.	.	.
417	2019-01-31	1	.	Hope	carrots	4	5	5	5	4	4	.	.	.	.	.
518	2019-01-31	1	.	Hope	carrots	5	3	3	5	5	5	.	.	.	.	.
619	2019-01-31	1	.	Hope	carrots	3	2	5	5	5	5	.	.	.	.	.
719	2019-01-31	1	.	Hope	carrots	1	1	3	5	1	5	.	.	.	.	.
810	2019-01-31	1	.	SA	carrots	1	3	5	5	3	3	.	.	.	.	.
907	2019-01-31	1	.	SA	carrots	3	3	5	5	3	5	.	.	.	.	.
1001	2019-01-31	1	.	SA	carrots	5	3	5	3	3	5	.	.	.	.	.
1101	2019-01-31	1	.	SA	carrots	5	5	5	5	5	5	.	.	.	.	.
1218	2019-01-31	1	.	SY	carrots	1	3	5	5	1	1	.	.	.	.	.
1302	2019-01-31	1	.	SY	carrots	5	3	5	5	5	5	.	.	.	.	.
1418	2019-01-31	1	.	SY	carrots	3	3	3	5	2	5	.	.	.	.	.
1519	2019-01-31	1	.	SY	carrots	5	3	5	5	1	5	.	.	.	.	.
1620	2019-01-31	1	.	SY	Carrots	5	4	5	5	1	5	.	.	.	.	.
1718	2019-01-31	1	.	SA	Carrots	3	1	3	5	3	5	.	.	.	.	.
900102	2018-09-20	1	.	Sally and Yuxuan	Carrots	4	3	5	5	5	5	.	.	.	.	.
900202	2018-10-18	1	.	Sally Yan	Carrots	1	1	5	5	1	1	.	.	.	.	.
900301	2018-10-18	1	.	Sally Yan	carrots	5	5	3	5	1	1	5	2	4	1	3
2003	2019-07-24	1	.	LD	carrots	3	4	3	5	1	1	.	.	.	.	.
2002	2019-07-24	1	.	KH	Cheese	5	5	3	3	2	4	.	.	.	.	.
2004	2019-07-24	.	.	KH	Dried Beans	5	1	4	5	2	4	.	.	.	.	.
2005	2019-08-01	1	.	LD	Dried Beans	2	5	1	5	5	5	.	.	.	.	.
2006	2019-07-24	0	.	LD	Dried Beans	3	5	2	3	4	5	.	.	.	.	.
419	2019-01-31	1	.	Hope	eggs	5	5	3	5	5	5	5	1	4	2	3
501	2019-01-31	1	.	Hope	eggs	5	3	5	5	5	5	.	.	.	.	.
616	2019-01-31	1	.	Hope	eggs	5	3	5	4	5	5	.	.	.	.	.
702	2019-01-31	1	.	Hope	eggs	5	1	4	3	5	5	.	.	.	.	.
801	2019-01-31	1	.	SA	eggs	4	3	3	3	3	5	.	.	.	.	.
916	2019-01-31	1	.	SA	eggs	3	1	3	3	3	5	.	.	.	.	.
1018	2019-01-31	1	.	SA	eggs	3	1	3	3	3	5	.	.	.	.	.
1103	2019-01-31	1	.	SA	eggs	5	1	4	5	2	2	.	.	.	.	.
1201	2019-01-31	1	.	SY	eggs	5	3	5	5	4	5	5	2	3	1	4
1309	2019-01-31	1	.	SY	eggs	5	1	5	5	3	5	.	.	.	.	.
1401	2019-01-31	1	.	SY	eggs	3	3	5	3	3	5	3	4	2	1	5
1502	2019-01-31	1	.	SY	eggs	5	3	5	5	1	5	.	.	.	.	.
1602	2019-01-31	1	.	SY	eggs	5	3	5	3	5	5	.	.	.	.	.
1719	2019-01-31	1	.	SA	eggs	1	3	3	4	4	5	3	1	4	2	5
1804	2019-01-31	0	.	SY	eggs	2	1	3	3	1	1	.	.	.	.	.
1916	2019-01-31	0	.	SA	eggs	5	3	3	3	5	5	.	.	.	.	.
900201	2018-10-18	1	.	Sally Yan	eggs	5	3	3	3	5	5	5	1	3	2	4
900314	2018-10-18	1	.	Sally Yan	eggs	5	3	5	3	5	5	.	.	.	.	.
808	2019-01-31	1	.	SA	fat free/ skim milk	3	4	5	5	4	4	.	.	.	.	.
901	2019-01-31	1	.	SA	fat free/skim milk	5	3	3	5	5	5	.	.	.	.	.
1205	2019-01-31	1	.	SY	fat free/skim milk	1	1	5	4	1	5	.	.	.	.	.
1105	2019-01-31	1	.	SA	fat-free milk	5	4	5	5	5	5	.	.	.	.	.
1313	2019-01-31	1	.	SY	fat-free skim milk	1	3	5	5	3	5	.	.	.	.	.
612	2019-01-31	1	.	Hope	fat-free/ skim milk	3	1	5	5	5	5	.	.	.	.	.
706	2019-01-31	1	.	Hope	fat-free/ skim milk	1	1	5	3	1	3	.	.	.	.	.
1014	2019-01-31	1	.	SA	fat-free/ skim milk	2	2	4	4	3	3	.	.	.	.	.
404	2019-01-31	1	.	Hope	fat-free/skim milk	5	3	5	5	5	5	.	.	.	.	.
505	2019-01-31	1	.	Hope	fat-free/skim milk	1	3	5	5	3	3	.	.	.	.	.
1117	2019-01-31	1	.	SA	fresh bananas	5	3	5	5	3	3	.	.	.	.	.
1815	2019-01-31	0	.	SY	fresh bananas	5	1	5	5	5	5	.	.	.	.	.
1906	2019-01-31	0	.	SA	Fresh Bananas	5	4	5	5	5	5	.	.	.	.	.
1819	2019-01-31	0	.	SY	fresh carrots	5	1	3	5	1	5	.	.	.	.	.
1918	2019-01-31	0	.	SA	Fresh carrots	3	5	3	3	4	4	.	.	.	.	.
1903	2019-01-31	0	.	SA	Fresh Iceberg Lettuce	4	1	5	4	4	3	.	.	.	.	.
1801	2019-01-31	0	.	SY	fresh oranges	5	1	5	5	1	5	3	1	4	2	5
1901	2019-01-31	0	.	SA	Fresh Oranges	4	4	5	5	4	4	.	.	.	.	.
413	2019-01-31	1	.	Hope	frozen broccoli	5	5	5	5	5	5	.	.	.	.	.
514	2019-01-31	1	.	Hope	frozen broccoli	5	5	3	5	5	5	.	.	.	.	.
602	2019-01-31	1	.	Hope	frozen broccoli	5	3	5	5	5	5	.	.	.	.	.
715	2019-01-31	1	.	Hope	frozen broccoli	5	2	5	5	3	5	.	.	.	.	.
814	2019-01-31	1	.	SA	frozen broccoli	5	3	5	5	4	5	.	.	.	.	.
911	2019-01-31	1	.	SA	frozen broccoli	5	3	5	5	3	5	.	.	.	.	.
1005	2019-01-31	1	.	SA	frozen broccoli	5	3	3	4	3	5	.	.	.	.	.
1115	2019-01-31	1	.	SA	frozen broccoli	5	3	5	5	3	3	.	.	.	.	.
1214	2019-01-31	1	.	SY	frozen broccoli	5	4	5	5	4	5	.	.	.	.	.
1306	2019-01-31	1	.	SY	frozen broccoli	5	3	5	5	3	5	.	.	.	.	.
1414	2019-01-31	1	.	SY	frozen broccoli	2	3	4	5	3	5	.	.	.	.	.
1515	2019-01-31	1	.	SY	Frozen broccoli	5	1	5	5	1	5	.	.	.	.	.
1616	2019-01-31	1	.	SY	frozen broccoli	5	5	5	5	1	5	.	.	.	.	.
1714	2019-01-31	1	.	SA	Frozen Broccoli	3	1	3	3	3	5	.	.	.	.	.
1817	2019-01-31	0	.	SY	frozen broccoli	5	1	5	5	1	5	.	.	.	.	.
1904	2019-01-31	0	.	SA	Frozen Broccoli	3	4	2	3	3	3	.	.	.	.	.
900206	2018-10-18	1	.	Sally Yan	Frozen broccoli	1	5	5	5	1	1	.	.	.	.	.
900305	2018-10-18	1	.	Sally Yan	Frozen broccoli	3	5	3	5	1	5	.	.	.	.	.
1404	2019-01-31	1	.	SY	ground beef	5	1	5	5	5	5	.	.	.	.	.
1505	2019-01-31	1	.	SY	ground beef	5	1	5	5	1	5	.	.	.	.	.
1606	2019-01-31	1	.	SY	ground beef	5	2	5	3	2	5	.	.	.	.	.
1704	2019-01-31	1	.	SA	ground beef	4	1	4	4	1	5	.	.	.	.	.
1913	2019-01-31	0	.	SA	Ground beef	5	1	2	4	4	4	.	.	.	.	.
412	2019-01-31	1	.	Hope	iceberg lettuce	5	5	5	5	5	5	.	.	.	.	.
513	2019-01-31	1	.	Hope	iceberg lettuce	5	5	3	5	5	5	.	.	.	.	.
601	2019-01-31	1	.	Hope	iceberg lettuce	3	3	5	3	3	5	1	2	4	5	3
714	2019-01-31	1	.	Hope	iceberg lettuce	5	3	5	5	3	5	.	.	.	.	.
815	2019-01-31	1	.	SA	iceberg lettuce	3	3	5	5	5	5	.	.	.	.	.
912	2019-01-31	1	.	SA	iceberg lettuce	5	3	5	5	3	5	.	.	.	.	.
1006	2019-01-31	1	.	SA	iceberg lettuce	5	3	4	4	3	5	.	.	.	.	.
1114	2019-01-31	1	.	SA	iceberg lettuce	5	3	5	4	3	4	.	.	.	.	.
1213	2019-01-31	1	.	SY	iceberg lettuce	5	4	5	5	3	5	.	.	.	.	.
1307	2019-01-31	1	.	SY	iceberg lettuce	5	3	5	5	3	5	.	.	.	.	.
1413	2019-01-31	1	.	SY	iceberg lettuce	5	3	5	5	3	5	.	.	.	.	.
1514	2019-01-31	1	.	SY	Iceberg lettuce	5	3	5	5	1	5	.	.	.	.	.
1615	2019-01-31	1	.	SY	iceberg lettuce	3	5	5	5	1	5	.	.	.	.	.
1713	2019-01-31	1	.	SA	iceberg lettuce	3	1	3	3	4	5	.	.	.	.	.
1818	2019-01-31	0	.	SY	iceberg lettuce	5	1	5	5	1	5	.	.	.	.	.
900207	2018-10-18	1	.	Sally Yan	iceberg lettuce	3	5	5	3	1	1	.	.	.	.	.
403	2019-01-31	1	.	Hope	lean ground beef	5	5	3	5	5	5	.	.	.	.	.
504	2019-01-31	1	.	Hope	lean ground beef	5	3	3	5	5	5	.	.	.	.	.
613	2019-01-31	1	.	Hope	lean ground beef	5	1	5	3	3	5	.	.	.	.	.
705	2019-01-31	1	.	Hope	lean ground beef	5	1	5	5	1	5	.	.	.	.	.
816	2019-01-31	1	.	SA	lean ground beef	5	3	3	3	1	5	.	.	.	.	.
913	2019-01-31	1	.	SA	lean ground beef	5	1	5	5	3	5	.	.	.	.	.
1015	2019-01-31	1	.	SA	lean ground beef	5	3	3	3	2	5	.	.	.	.	.
1120	2019-01-31	1	.	SA	lean ground beef	5	3	5	3	2	3	3	2	4	1	5
1204	2019-01-31	1	.	SY	lean ground beef	5	1	3	3	1	5	.	.	.	.	.
1312	2019-01-31	1	.	SY	lean ground beef	5	1	5	5	1	5	.	.	.	.	.
1803	2019-01-31	0	.	SY	lean ground beef	3	1	4	4	1	1	.	.	.	.	.
1406	2019-01-31	1	.	SY	low at cheese	3	1	5	5	4	5	.	.	.	.	.
506	2019-01-31	1	.	Hope	low fat cheese	3	3	3	5	3	3	.	.	.	.	.
807	2019-01-31	1	.	SA	low fat cheese	5	4	5	4	4	4	.	.	.	.	.
918	2019-01-31	1	.	SA	low fat cheese	3	3	3	5	5	5	.	.	.	.	.
1013	2019-01-31	1	.	SA	low fat cheese	3	3	5	4	3	5	.	.	.	.	.
1206	2019-01-31	1	.	SY	low fat cheese	5	1	5	3	2	5	.	.	.	.	.
1314	2019-01-31	1	.	SY	low fat cheese	5	3	5	5	3	5	.	.	.	.	.
1507	2019-01-31	1	.	SY	low fat cheese	5	3	5	5	3	5	.	.	.	.	.
1706	2019-01-31	1	.	SA	low fat cheese	3	4	5	5	3	5	.	.	.	.	.
507	2019-01-31	1	.	Hope	low sugar yogurt	1	3	5	5	3	3	.	.	.	.	.
610	2019-01-31	1	.	Hope	low sugar yogurt	5	4	5	5	5	5	.	.	.	.	.
806	2019-01-31	1	.	SA	low sugar yogurt	3	3	5	5	4	4	.	.	.	.	.
917	2019-01-31	1	.	SA	low sugar yogurt	3	3	3	5	5	5	.	.	.	.	.
1012	2019-01-31	1	.	SA	low sugar yogurt	3	2	5	4	2	5	.	.	.	.	.
1107	2019-01-31	1	.	SY	low sugar yogurt	5	4	5	5	3	3	.	.	.	.	.
1207	2019-01-31	1	.	SY	low sugar yogurt	1	2	5	3	1	3	.	.	.	.	.
1315	2019-01-31	1	.	SY	low sugar yogurt	5	.	5	5	3	5	.	.	.	.	.
1407	2019-01-31	1	.	SY	low sugar yogurt	3	4	5	5	3	5	.	.	.	.	.
1508	2019-01-31	1	.	SY	low sugar yogurt	5	5	5	5	1	5	.	.	.	.	.
1911	2019-01-31	0	.	SA	Low sugar yogurt	1	3	5	4	1	1	.	.	.	.	.
1106	2019-01-31	1	.	SA	lowfat cheese	3	5	5	4	3	3	.	.	.	.	.
405	2019-01-31	1	.	Hope	low-fat cheese	5	3	5	5	5	5	.	.	.	.	.
611	2019-01-31	1	.	Hope	low-fat cheese	5	1	5	5	5	5	.	.	.	.	.
707	2019-01-31	1	.	Hope	low-fat cheese	3	1	5	5	3	5	.	.	.	.	.
1608	2019-01-31	1	.	SY	low-fat cheese	5	3	5	5	1	5	.	.	.	.	.
1808	2019-01-31	0	.	SY	low-fat cheese	4	1	2	3	1	5	.	.	.	.	.
1912	2019-01-31	0	.	SA	Low-Fat Cheese	3	1	5	4	3	3	.	.	.	.	.
900215	2018-10-18	1	.	Sally Yan	low-fat cheese	5	1	5	3	5	5	.	.	.	.	.
900310	2018-10-18	1	.	Sally Yan	low-fat cheese	5	5	3	5	5	5	.	.	.	.	.
900311	2018-10-18	1	.	Sally Yan	low-fat milk	1	3	5	3	1	1	.	.	.	.	.
406	2019-01-31	1	.	Hope	low-sugar yogurt	5	5	5	5	5	5	.	.	.	.	.
708	2019-01-31	1	.	Hope	low-sugar yogurt	2	1	5	5	3	5	.	.	.	.	.
1609	2019-01-31	1	.	SY	low-sugar yogurt	5	4	5	5	3	5	.	.	.	.	.
1707	2019-01-31	1	0	SA	low-sugar yogurt	3	3	5	5	3	5	.	.	.	.	.
1807	2019-01-31	0	.	SY	low-sugar yogurt	5	2	5	5	1	5	.	.	.	.	.
900211	2018-10-18	1	.	Sally Yan	low-sugar yogurt	5	5	5	5	5	5	.	.	.	.	.
900309	2018-10-18	1	.	Sally Yan	low-sugar yogurt	5	5	5	5	5	5	.	.	.	.	.
900212	2018-10-18	1	.	Sally Yan	milk	1	1	5	1	1	1	.	.	.	.	.
900209	2018-10-18	1	.	Sally Yan	oatmeal	1	5	3	5	1	1	.	.	.	.	.
900101	2018-09-20	1	.	Sally and Yuxuan	Orange	5	1	4	5	5	5	5	1	2	3	4
418	2019-01-31	1	.	Hope	oranges	5	4	5	5	5	5	.	.	.	.	.
519	2019-01-31	1	.	Hope	oranges	5	3	3	5	5	5	2	1	3	4	5
618	2019-01-31	1	.	Hope	oranges	5	1	5	5	5	5	.	.	.	.	.
701	2019-01-31	1	.	Hope	oranges	5	1	5	5	1	5	5	4	3	1	2
809	2019-01-31	1	.	SA	oranges	5	3	5	5	5	5	.	.	.	.	.
906	2019-01-31	1	.	SA	oranges	5	3	5	5	5	5	.	.	.	.	.
1019	2019-01-31	1	.	SA	oranges	4	3	5	4	3	5	4	2	3	1	5
1119	2019-01-31	1	.	SA	oranges	5	3	5	5	5	5	.	.	.	.	.
1219	2019-01-31	1	.	SY	oranges	5	3	5	5	5	5	.	.	.	.	.
1301	2019-01-31	1	.	SY	oranges	5	3	5	5	5	5	1	2	4	5	3
1419	2019-01-31	1	.	SY	oranges	5	1	5	5	3	5	.	.	.	.	.
1501	2019-01-31	1	.	SY	oranges	1	3	5	5	4	5	4	3	2	1	5
1601	2019-01-31	1	.	SY	oranges	5	1	5	5	1	5	3	1	4	2	5
1701	2019-01-31	0	.	SA	oranges	4	3	3	5	4	5	.	.	.	.	.
900203	2018-10-18	1	.	Sally Yan	oranges	5	3	5	4	5	5	.	.	.	.	.
900302	2018-10-18	1	.	Sally Yan	oranges	5	5	5	2	5	5	.	.	.	.	.
2022	2019-07-26	1	.	LD	PB	5	1	5	5	1	5	.	.	.	.	.
2023	2019-07-26	0	.	KH	PB	5	2	5	3	5	5	.	.	.	.	.
2024	2019-07-24	1	.	KH	PB	5	5	5	5	3	2	.	.	.	.	.
2025	2019-07-24	1	.	LD	PB	1	3	5	5	1	5	.	.	.	.	.
2026	2019-07-24	0	.	KH	PB	5	1	4	5	1	5	.	.	.	.	.
2027	2019-07-24	0	.	LD	PB	5	1	5	3	1	4	.	.	.	.	.
2029	2019-07-24	1	.	KH	PB	5	3	5	3	4	2	.	.	.	.	.
2030	2019-07-24	0	.	LD	PB	5	1	5	5	5	5	.	.	.	.	.
2032	2019-08-14	0	.	KH	pb	5	1	5	3	3	5	.	.	.	.	.
2028	2019-07-24	0	.	LD	Peanut Butter	5	3	1	3	5	5	.	.	.	.	.
2031	2019-08-01	1	.	LD	Peanut Butter	5	5	5	3	1	5	.	.	.	.	.
410	2019-01-31	1	.	Hope	plain oatmeal	5	5	5	5	5	5	.	.	.	.	.
511	2019-01-31	1	.	Hope	plain oatmeal	1	5	5	5	1	1	.	.	.	.	.
608	2019-01-31	1	.	Hope	plain oatmeal	3	3	5	5	5	5	.	.	.	.	.
712	2019-01-31	1	.	Hope	plain oatmeal	5	3	5	5	5	5	.	.	.	.	.
802	2019-01-31	1	.	SA	plain oatmeal	4	4	3	5	5	5	.	.	.	.	.
902	2019-01-31	1	.	SA	plain oatmeal	3	3	5	5	5	5	.	.	.	.	.
1008	2019-01-31	1	.	SA	plain oatmeal	3	4	3	4	3	5	.	.	.	.	.
1112	2019-01-31	1	.	SA	plain oatmeal	5	5	4	5	4	4	.	.	.	.	.
1211	2018-01-31	1	.	SY	plain oatmeal	1	3	5	4	3	4	.	.	.	.	.
1318	2019-01-31	1	.	SY	plain oatmeal	3	3	5	5	3	5	.	.	.	.	.
1411	2019-01-31	1	.	SY	plain oatmeal	5	5	5	5	3	5	.	.	.	.	.
1512	2019-01-31	1	.	SY	Plain Oatmeal	5	3	5	5	1	5	.	.	.	.	.
1613	2019-01-31	1	.	SY	plain oatmeal	5	4	5	5	1	5	.	.	.	.	.
1711	2019-01-31	1	.	SA	plain oatmeal	1	4	3	3	1	5	.	.	.	.	.
1811	2019-01-31	0	.	SY	plain oatmeal	5	1	4	5	3	5	.	.	.	.	.
1919	2019-01-31	0	.	SA	plain oatmeal	4	4	3	5	5	5	5	3	2	1	4
900307	2018-10-18	1	.	Sally Yan	plain oatmeal	1	5	5	5	1	1	.	.	.	.	.
900213	2018-10-18	1	.	Sally Yan	poultry	5	5	2	5	5	5	.	.	.	.	.
900312	2018-10-18	1	.	Sally Yan	poultry	5	3	5	5	1	5	.	.	.	.	.
1405	2019-01-31	1	.	SY	skim milk	1	1	5	5	3	5	.	.	.	.	.
1506	2019-01-31	1	.	SY	skim milk	3	1	5	5	1	5	.	.	.	.	.
1607	2019-01-31	1	.	SY	skim milk	1	2	5	4	1	1	.	.	.	.	.
1705	2019-01-31	1	.	SA	skim milk	3	1	5	5	4	5	.	.	.	.	.
1806	2019-01-31	0	.	SY	skim milk	1	3	5	3	1	1	.	.	.	.	.
1917	2019-01-31	0	.	SA	skim milk	1	2	5	3	2	2	.	.	.	.	.
2014	2019-07-24	1	.	LD	soy milk	3	5	5	5	5	1	2	1	4	3	5
416	2019-01-31	1	.	Hope	tomatoes	5	1	5	5	5	5	.	.	.	.	.
517	2019-01-31	1	.	Hope	tomatoes	5	3	3	5	5	5	.	.	.	.	.
617	2019-01-31	1	.	Hope	tomatoes	2	1	5	4	5	5	.	.	.	.	.
718	2019-01-31	1	.	Hope	tomatoes	3	1	5	3	1	5	.	.	.	.	.
811	2019-01-31	1	.	SA	tomatoes	3	3	5	5	5	5	.	.	.	.	.
908	2019-01-31	1	.	SA	tomatoes	3	3	3	5	3	5	.	.	.	.	.
1002	2019-01-31	1	.	SA	tomatoes	5	4	5	4	3	5	.	.	.	.	.
1118	2019-01-31	1	.	SA	tomatoes	5	2	5	5	3	3	.	.	.	.	.
1217	2019-01-31	1	.	SY	tomatoes	1	3	5	5	3	3	.	.	.	.	.
1303	2019-01-31	1	.	SY	tomatoes	5	3	5	5	5	5	.	.	.	.	.
1417	2019-01-31	1	.	SY	tomatoes	5	3	5	5	1	5	.	.	.	.	.
1518	2019-01-31	1	.	SY	tomatoes	5	1	5	5	1	5	.	.	.	.	.
1619	2019-01-31	1	.	SY	tomatoes	5	3	5	5	1	5	.	.	.	.	.
1717	2019-01-31	1	.	SA	tomatoes	1	1	5	5	1	5	.	.	.	.	.
1814	2019-01-31	0	.	SY	tomatoes	5	1	3	5	1	5	.	.	.	.	.
1907	2019-01-31	0	.	SA	tomatoes	5	1	3	4	5	5	.	.	.	.	.
900103	2018-09-20	1	.	Sally and Yuxuan	Tomatoes	5	3	5	5	5	5	.	.	.	.	.
900204	2018-10-18	1	.	Sally Yan	tomatoes	999	3	5	3	1	1	.	.	.	.	.
900303	2018-10-18	1	.	Sally Yan	tomatoes	1	5	5	3	1	1	.	.	.	.	.
2001	2019-07-24	1	.	LD	Tomatoes	5	.	3	5	3	3	.	.	.	.	.
900214	2018-10-18	1	.	Sally Yan	tuna	5	5	3	5	5	5	.	.	.	.	.
900313	2018-10-18	1	.	Sally Yan	tuna	5	5	5	5	5	5	.	.	.	.	.
402	2019-01-31	1	.	Hope	unbreaded poultry	5	1	3	5	1	5	.	.	.	.	.
503	2019-01-31	1	.	Hope	unbreaded poultry	5	1	3	5	5	5	.	.	.	.	.
614	2019-01-31	1	.	Hope	unbreaded poultry	5	1	5	3	3	5	.	.	.	.	.
704	2019-01-31	1	.	Hope	unbreaded poultry	3	1	3	5	3	5	.	.	.	.	.
818	2019-01-31	1	.	SA	unbreaded poultry	5	1	3	5	4	5	.	.	.	.	.
914	2019-01-31	1	.	SA	unbreaded poultry	3	5	5	5	5	5	.	.	.	.	.
1016	2019-01-31	1	.	SA	unbreaded poultry	5	1	3	5	3	5	.	.	.	.	.
1102	2019-01-31	1	.	SA	unbreaded poultry	5	4	4	5	2	2	.	.	.	.	.
1203	2019-01-31	1	.	SY	unbreaded poultry	5	2	5	3	1	5	.	.	.	.	.
1311	2019-01-31	1	.	SY	unbreaded poultry	5	1	5	5	3	5	.	.	.	.	.
1403	2019-01-31	1	.	SY	unbreaded poultry	5	3	5	5	5	5	.	.	.	.	.
1504	2019-01-31	1	.	SY	unbreaded poultry	5	1	5	3	1	5	.	.	.	.	.
1605	2019-01-31	1	.	SY	unbreaded poultry	5	4	4	5	3	5	.	.	.	.	.
1703	2019-01-31	1	.	SA	unbreaded poultry	1	5	2	3	1	5	.	.	.	.	.
1805	2019-01-31	0	.	SY	unbreaded poultry	3	1	1	3	1	3	.	.	.	.	.
1914	2019-01-31	0	.	SA	unbreaded poultry	5	1	3	3	3	3	.	.	.	.	.
407	2019-01-31	1	.	Hope	whole grain cereal	5	3	5	5	5	5	.	.	.	.	.
508	2019-01-31	1	.	Hope	whole grain cereal	5	3	5	5	5	5	.	.	.	.	.
607	2019-01-31	1	.	Hope	whole grain cereal	5	1	5	4	5	5	.	.	.	.	.
709	2019-01-31	1	.	Hope	whole grain cereal	5	1	5	5	3	5	.	.	.	.	.
805	2019-01-31	1	.	SA	whole grain cereal	4	4	5	5	5	5	.	.	.	.	.
905	2019-01-31	1	.	SA	whole grain cereal	5	3	5	5	3	5	.	.	.	.	.
1011	2019-01-31	1	.	SA	whole grain cereal	5	4	5	5	3	5	.	.	.	.	.
1108	2019-01-31	1	.	SA	whole grain cereal	5	3	5	5	3	3	.	.	.	.	.
1208	2019-01-31	1	.	SY	whole grain cereal	5	3	5	4	3	5	.	.	.	.	.
1316	2019-01-31	1	.	SY	whole grain cereal	5	1	3	5	3	5	.	.	.	.	.
1408	2019-01-31	1	.	SY	whole grain cereal	5	3	5	5	3	5	.	.	.	.	.
1509	2019-01-31	1	.	SY	whole grain cereal	5	5	5	5	5	5	.	.	.	.	.
1610	2019-01-31	1	.	SY	whole grain cereal	5	4	5	3	4	5	.	.	.	.	.
1708	2019-01-31	1	.	SA	whole grain cereal	3	4	5	4	5	5	.	.	.	.	.
1809	2019-01-31	0	.	SY	whole grain cereal	4	1	5	4	1	3	.	.	.	.	.
1910	2019-01-31	0	.	SA	Whole Grain Cereal	4	4	3	3	3	3	.	.	.	.	.
408	2019-01-31	1	.	Hope	whole wheat bread	5	2	5	5	5	5	.	.	.	.	.
509	2019-01-31	1	.	Hope	whole wheat bread	3	3	5	4	5	5	.	.	.	.	.
606	2019-01-31	1	.	Hope	whole wheat bread	5	1	5	4	5	5	.	.	.	.	.
710	2019-01-31	1	.	Hope	whole wheat bread	1	1	5	5	1	5	.	.	.	.	.
804	2019-01-31	1	.	SA	whole wheat bread	5	3	5	5	5	5	.	.	.	.	.
904	2019-01-31	1	.	SA	whole wheat bread	5	5	5	5	3	5	.	.	.	.	.
1010	2019-01-31	1	.	SA	whole wheat bread	5	3	5	4	3	5	.	.	.	.	.
1209	2019-01-31	1	.	SY	whole wheat bread	5	2	5	4	3	5	.	.	.	.	.
1409	2019-01-31	1	.	SY	whole wheat bread	5	1	5	5	1	5	.	.	.	.	.
1510	2019-01-31	1	.	SY	whole wheat bread	5	1	5	5	1	5	.	.	.	.	.
1611	2019-01-31	1	.	SY	whole wheat bread	5	1	5	4	2	5	.	.	.	.	.
1709	2019-01-31	1	.	SA	whole wheat bread	5	3	5	5	3	5	.	.	.	.	.
1810	2019-01-31	0	.	SY	whole wheat bread	4	1	5	5	1	5	.	.	.	.	.
1909	2019-01-31	0	.	SA	Whole Wheat Bread	5	5	5	4	5	5	.	.	.	.	.
409	2019-01-31	1	.	Hope	whole wheat pasta	5	5	5	5	5	5	.	.	.	.	.
510	2019-01-31	1	.	Hope	whole wheat pasta	1	3	3	5	1	1	.	.	.	.	.
609	2019-01-31	1	.	Hope	whole wheat pasta	5	2	5	4	5	5	.	.	.	.	.
711	2019-01-31	1	.	Hope	whole wheat pasta	5	3	3	5	1	5	.	.	.	.	.
803	2019-01-31	1	.	SA	whole wheat pasta	3	3	5	5	5	5	.	.	.	.	.
903	2019-01-31	1	.	SA	whole wheat pasta	3	3	3	5	3	5	.	.	.	.	.
1009	2019-01-31	1	.	SA	whole wheat pasta	3	3	3	4	3	5	.	.	.	.	.
1110	2019-01-31	1	.	SA	whole wheat pasta	5	4	5	5	3	3	.	.	.	.	.
1210	2019-01-31	1	.	SY	whole wheat pasta	5	1	5	5	3	5	.	.	.	.	.
1317	2019-01-31	1	.	SY	whole wheat pasta	3	.	3	5	1	3	.	.	.	.	.
1410	2019-01-31	1	.	SY	whole wheat pasta	3	2	3	5	1	5	.	.	.	.	.
1511	2019-01-31	1	.	SY	whole wheat pasta	5	1	5	5	1	5	.	.	.	.	.
1612	2019-01-31	1	.	SY	whole wheat pasta	1	3	5	5	1	3	.	.	.	.	.
1710	2019-01-31	1	.	SA	whole wheat pasta	3	3	3	3	5	5	.	.	.	.	.
1812	2019-01-31	0	.	SY	whole wheat pasta	3	1	3	5	1	5	.	.	.	.	.
1908	2019-01-31	0	.	SA	Whole Wheat Pasta	3	4	4	3	3	3	.	.	.	.	.
713	2019-01-31	1	.	Hope	whole wheat tortilla	3	1	5	5	3	5	.	.	.	.	.
1109	2019-01-31	1	.	SA	whole wheat tortilla	5	3	5	5	5	5	.	.	.	.	.
1113	2019-01-31	1	.	SA	whole wheat tortilla	5	4	5	5	4	3	.	.	.	.	.
1212	2019-01-31	1	.	SY	whole wheat tortilla	4	1	5	4	1	5	.	.	.	.	.
1412	2019-01-31	1	.	SY	whole wheat tortilla	5	3	5	5	2	5	.	.	.	.	.
1712	2019-01-31	1	.	SA	Whole wheat tortilla	4	3	5	2	1	5	.	.	.	.	.
411	2019-01-31	1	.	Hope	whole wheat tortillas	1	.	.	3	1	1	.	.	.	.	.
512	2019-01-31	1	.	Hope	whole wheat tortillas	5	3	3	5	5	5	.	.	.	.	.
605	2019-01-31	1	.	Hope	whole wheat tortillas	5	5	5	5	5	5	.	.	.	.	.
819	2019-01-31	1	.	SA	whole wheat tortillas	4	4	5	5	5	5	2	1	5	4	3
919	2019-01-31	1	.	SA	whole wheat tortillas	3	3	3	5	3	5	5	1	2	3	4
1007	2019-01-31	1	.	SA	whole wheat tortillas	3	3	3	4	3	5	.	.	.	.	.
1308	2019-01-31	1	.	SY	whole wheat tortillas	5	3	5	5	3	5	.	.	.	.	.
1513	2019-01-31	1	.	SY	whole wheat tortillas	5	1	5	5	1	5	.	.	.	.	.
1614	2019-01-31	1	.	SY	whole wheat tortillas	5	5	5	3	5	5	.	.	.	.	.
1813	2019-01-31	0	.	SY	whole wheat tortillas	1	5	3	3	1	1	.	.	.	.	.
1902	2019-01-31	0	.	SA	Whole Wheat Tortillas	2	3	3	3	3	3	.	.	.	.	.
2015	2019-07-26	0	.	KH	ww bread	5	3	5	5	5	5	.	.	.	.	.
2016	2019-07-26	1	.	LD	ww bread	5	1	1	5	5	5	.	.	.	.	.
2017	2019-07-24	1	.	KH	ww bread	4	3	4	5	1	3	.	.	.	.	.
2018	2019-07-24	.	.	LD	ww bread	5	1	1	5	1	5	.	.	.	.	.
2020	2019-07-24	1	.	LD	ww bread	5	3	1	5	3	5	.	.	.	.	.
2021	2019-07-24	1	.	KH	ww bread	5	1	5	5	2	5	.	.	.	.	.
900210	2018-10-18	1	.	Sally Yan	WW pasta	5	5	3	5	5	5	.	.	.	.	.
900308	2018-10-18	1	.	Sally Yan	WW pasta	5	5	4	5	5	5	.	.	.	.	.
900208	2018-10-18	1	.	Sally Yan	WW tortillas	5	5	5	3	5	5	.	.	.	.	.
900306	2018-10-18	1	.	Sally Yan	WW tortillas	5	3	5	5	5	5	.	.	.	.	.
												2.5	0.5	1.5	1	2
												3.3
												1.8
												3.2
												2.1
												3.9

## Sheet: WW Pasta
con_num	coll_date	gender	oth_gen	coll	food	taste	expen	cook	good	buy_cor	buy_gro	tasty	ease	afford	conv	health
409	2019-01-31	1	666	Hope	whole wheat pasta	5	5	5	5	5	5	666	666	666	666	666		2.4	10
510	2019-01-31	1	666	Hope	whole wheat pasta	1	3	3	5	1	1	666	666	666	666	666		4	2
609	2019-01-31	1	666	Hope	whole wheat pasta	5	2	5	4	5	5	666	666	666	666	666		6	10
711	2019-01-31	1	666	Hope	whole wheat pasta	5	3	3	5	1	5	666	666	666	666	666		4	2
803	2019-01-31	1	666	SA	whole wheat pasta	3	3	5	5	5	5	666	666	666	666	666		4	10
903	2019-01-31	1	666	SA	whole wheat pasta	3	3	3	5	3	5	666	666	666	666	666		4	6
1009	2019-01-31	1	666	SA	whole wheat pasta	3	3	3	4	3	5	666	666	666	666	666		4	6
1110	2019-01-31	1	666	SA	whole wheat pasta	5	4	5	5	3	3	666	666	666	666	666		3	6
1210	2019-01-31	1	666	SY	whole wheat pasta	5	1	5	5	3	5	666	666	666	666	666		12	6
1317	2019-01-31	1	666	SY	whole wheat pasta	3	.	3	5	1	3	666	666	666	666	666		4	2
1410	2019-01-31	1	666	SY	whole wheat pasta	3	2	3	5	1	5	666	666	666	666	666		6	2
1511	2019-01-31	1	666	SY	whole wheat pasta	5	1	5	5	1	5	666	666	666	666	666		12	2
1612	2019-01-31	1	666	SY	whole wheat pasta	1	3	5	5	1	3	666	666	666	666	666		4	2
1710	2019-01-31	1	666	SA	whole wheat pasta	3	3	3	3	5	5	666	666	666	666	666		4	10
1812	2019-01-31	0	666	SY	whole wheat pasta	3	1	3	5	1	5	666	666	666	666	666		12	2
1908	2019-01-31	0	666	SA	Whole Wheat Pasta	3	4	4	3	3	3	666	666	666	666	666		3	6
900210	2018-10-18	1	666	Sally Yan	WW pasta	5	5	3	5	5	5	666	666	666	666	666		2.4	10
900308	2018-10-18	1	666	Sally Yan	WW pasta	5	5	4	5	5	5	666	666	666	666	666		2.4	10
							3

## Sheet: WW Tortillas
con_num	coll_date	gender	oth_gen	coll	food	taste	expen	cook	good	buy_cor	buy_gro	tasty	ease	afford	conv	health
411	2019-01-31	1	666	Hope	whole wheat tortillas	1	.	.	3	1	1	666	666	666	666	666
512	2019-01-31	1	666	Hope	whole wheat tortillas	5	3	3	5	5	5	666	666	666	666	666
605	2019-01-31	1	666	Hope	whole wheat tortillas	5	5	5	5	5	5	666	666	666	666	666
713	2019-01-31	1	666	Hope	whole wheat tortilla	3	1	5	5	3	5	666	666	666	666	666
819	2019-01-31	1	666	SA	whole wheat tortillas	4	4	5	5	5	5	2	1	5	4	3
919	2019-01-31	1	666	SA	whole wheat tortillas	3	3	3	5	3	5	5	1	2	3	4
1007	2019-01-31	1	666	SA	whole wheat tortillas	3	3	3	4	3	5	666	666	666	666	666
1109	2019-01-31	1	666	SA	whole wheat tortilla	5	3	5	5	5	5	666	666	666	666	666
1113	2019-01-31	1	666	SA	whole wheat tortilla	5	4	5	5	4	3	666	666	666	666	666
1212	2019-01-31	1	666	SY	whole wheat tortilla	4	1	5	4	1	5	666	666	666	666	666
1308	2019-01-31	1	666	SY	whole wheat tortillas	5	3	5	5	3	5	666	666	666	666	666
1412	2019-01-31	1	666	SY	whole wheat tortilla	5	3	5	5	2	5	666	666	666	666	666
1513	2019-01-31	1	666	SY	whole wheat tortillas	5	1	5	5	1	5	666	666	666	666	666
1614	2019-01-31	1	666	SY	whole wheat tortillas	5	5	5	3	5	5	666	666	666	666	666
1712	2019-01-31	1	666	SA	Whole wheat tortilla	4	3	5	2	1	5	666	666	666	666	666
1813	2019-01-31	0	666	SY	whole wheat tortillas	1	5	3	3	1	1	666	666	666	666	666
1902	2019-01-31	0	666	SA	Whole Wheat Tortillas	2	3	3	3	3	3	666	666	666	666	666
900208	2018-10-18	1	666	Sally Yan	WW tortillas	5	5	5	3	5	5	666	666	666	666	666
900306	2018-10-18	1	666	Sally Yan	WW tortillas	5	3	5	5	5	5	666	666	666	666	666

## Sheet: Whole Grain Cereal
con_num	coll_date	gender	oth_gen	coll	food	taste	expen	cook	good	buy_cor	buy_gro	tasty	ease	afford	conv	health
407	2019-01-31	1	666	Hope	whole grain cereal	5	3	5	5	5	5	666	666	666	666	666
508	2019-01-31	1	666	Hope	whole grain cereal	5	3	5	5	5	5	666	666	666	666	666
607	2019-01-31	1	666	Hope	whole grain cereal	5	1	5	4	5	5	666	666	666	666	666
709	2019-01-31	1	666	Hope	whole grain cereal	5	1	5	5	3	5	666	666	666	666	666
805	2019-01-31	1	666	SA	whole grain cereal	4	4	5	5	5	5	666	666	666	666	666
905	2019-01-31	1	666	SA	whole grain cereal	5	3	5	5	3	5	666	666	666	666	666
1011	2019-01-31	1	666	SA	whole grain cereal	5	4	5	5	3	5	666	666	666	666	666
1108	2019-01-31	1	666	SA	whole grain cereal	5	3	5	5	3	3	666	666	666	666	666
1208	2019-01-31	1	666	SY	whole grain cereal	5	3	5	4	3	5	666	666	666	666	666
1316	2019-01-31	1	666	SY	whole grain cereal	5	1	3	5	3	5	666	666	666	666	666
1408	2019-01-31	1	666	SY	whole grain cereal	5	3	5	5	3	5	666	666	666	666	666
1509	2019-01-31	1	666	SY	whole grain cereal	5	5	5	5	5	5	666	666	666	666	666
1610	2019-01-31	1	666	SY	whole grain cereal	5	4	5	3	4	5	666	666	666	666	666
1708	2019-01-31	1	666	SA	whole grain cereal	3	4	5	4	5	5	666	666	666	666	666
1809	2019-01-31	0	666	SY	whole grain cereal	4	1	5	4	1	3	666	666	666	666	666
1910	2019-01-31	0	666	SA	Whole Grain Cereal	4	4	3	3	3	3	666	666	666	666	666

## Sheet: Whole Wheat Bread
con_num	coll_date	gender	oth_gen	coll	food	taste	expen	cook	good	buy_cor	buy_gro	tasty	ease	afford	conv	health
408	2019-01-31	1	666	Hope	whole wheat bread	5	2	5	5	5	5	666	666	666	666	666
509	2019-01-31	1	666	Hope	whole wheat bread	3	3	5	4	5	5	666	666	666	666	666
606	2019-01-31	1	666	Hope	whole wheat bread	5	1	5	4	5	5	666	666	666	666	666
710	2019-01-31	1	666	Hope	whole wheat bread	1	1	5	5	1	5	666	666	666	666	666
804	2019-01-31	1	666	SA	whole wheat bread	5	3	5	5	5	5	666	666	666	666	666
904	2019-01-31	1	666	SA	whole wheat bread	5	5	5	5	3	5	666	666	666	666	666
1010	2019-01-31	1	666	SA	whole wheat bread	5	3	5	4	3	5	666	666	666	666	666
1209	2019-01-31	1	666	SY	whole wheat bread	5	2	5	4	3	5	666	666	666	666	666
1409	2019-01-31	1	666	SY	whole wheat bread	5	1	5	5	1	5	666	666	666	666	666
1510	2019-01-31	1	666	SY	whole wheat bread	5	1	5	5	1	5	666	666	666	666	666
1611	2019-01-31	1	666	SY	whole wheat bread	5	1	5	4	2	5	666	666	666	666	666
1709	2019-01-31	1	666	SA	whole wheat bread	5	3	5	5	3	5	666	666	666	666	666
1810	2019-01-31	0	666	SY	whole wheat bread	4	1	5	5	1	5	666	666	666	666	666
1909	2019-01-31	0	666	SA	Whole Wheat Bread	5	5	5	4	5	5	666	666	666	666	666
2015	2019-07-26	0	.	KH	ww bread	5	3	5	5	5	5	.	.	.	.	.
2016	2019-07-26	1	.	LD	ww bread	5	1	1	5	5	5	.	.	.	.	.
2017	2019-07-24	1	.	KH	ww bread	4	3	4	5	1	3	.	.	.	.	.
2018	2019-07-24	.	.	LD	ww bread	5	1	1	5	1	5	.	.	.	.	.
2020	2019-07-24	1	.	LD	ww bread	5	3	1	5	3	5	.	.	.	.	.
2021	2019-07-24	1	.	KH	ww bread	5	1	5	5	2	5	.	.	.	.	.

## Sheet: Tomatoes
con_num	coll_date	gender	oth_gen	coll	food	taste	expen	cook	good	buy_cor	buy_gro	tasty	ease	afford	conv	health
416	2019-01-31	1	666	Hope	tomatoes	5	1	5	5	5	5	666	666	666	666	666
517	2019-01-31	1	666	Hope	tomatoes	5	3	3	5	5	5	666	666	666	666	666
617	2019-01-31	1	666	Hope	tomatoes	2	1	5	4	5	5	666	666	666	666	666
718	2019-01-31	1	666	Hope	tomatoes	3	1	5	3	1	5	666	666	666	666	666
811	2019-01-31	1	666	SA	tomatoes	3	3	5	5	5	5	666	666	666	666	666
908	2019-01-31	1	666	SA	tomatoes	3	3	3	5	3	5	666	666	666	666	666
1002	2019-01-31	1	666	SA	tomatoes	5	4	5	4	3	5	666	666	666	666	666
1118	2019-01-31	1	666	SA	tomatoes	5	2	5	5	3	3	666	666	666	666	666
1217	2019-01-31	1	666	SY	tomatoes	1	3	5	5	3	3	666	666	666	666	666
1303	2019-01-31	1	666	SY	tomatoes	5	3	5	5	5	5	666	666	666	666	666
1417	2019-01-31	1	666	SY	tomatoes	5	3	5	5	1	5	666	666	666	666	666
1518	2019-01-31	1	666	SY	tomatoes	5	1	5	5	1	5	666	666	666	666	666
1619	2019-01-31	1	666	SY	tomatoes	5	3	5	5	1	5	666	666	666	666	666
1717	2019-01-31	1	666	SA	tomatoes	1	1	5	5	1	5	666	666	666	666	666
1814	2019-01-31	0	666	SY	tomatoes	5	1	3	5	1	5	666	666	666	666	666
1907	2019-01-31	0	666	SA	tomatoes	5	1	3	4	5	5	666	666	666	666	666
900103	2018-09-20	1	666	Sally and Yuxuan	Tomatoes	5	3	5	5	5	5	666	666	666	666	666
900204	2018-10-18	1	666	Sally Yan	tomatoes	.	3	5	3	1	1	666	666	666	666	666
900303	2018-10-18	1	666	Sally Yan	tomatoes	1	5	5	3	1	1	666	666	666	666	666
2001	2019-07-24	1	.	LD	Tomatoes	5	.	3	5	3	3	.	.	.	.	.

## Sheet: Oatmeal
con_num	coll_date	gender	oth_gen	coll	food	taste	expen	cook	good	buy_cor	buy_gro	tasty	ease	afford	conv	health
410	2019-01-31	1	666	Hope	plain oatmeal	5	5	5	5	5	5	666	666	666	666	666
511	2019-01-31	1	666	Hope	plain oatmeal	1	5	5	5	1	1	666	666	666	666	666
608	2019-01-31	1	666	Hope	plain oatmeal	3	3	5	5	5	5	666	666	666	666	666
712	2019-01-31	1	666	Hope	plain oatmeal	5	3	5	5	5	5	666	666	666	666	666
802	2019-01-31	1	666	SA	plain oatmeal	4	4	3	5	5	5	666	666	666	666	666
902	2019-01-31	1	666	SA	plain oatmeal	3	3	5	5	5	5	666	666	666	666	666
1008	2019-01-31	1	666	SA	plain oatmeal	3	4	3	4	3	5	666	666	666	666	666
1112	2019-01-31	1	666	SA	plain oatmeal	5	5	4	5	4	4	666	666	666	666	666
1211	2018-01-31	1	666	SY	plain oatmeal	1	3	5	4	3	4	666	666	666	666	666
1318	2019-01-31	1	666	SY	plain oatmeal	3	3	5	5	3	5	666	666	666	666	666
1411	2019-01-31	1	666	SY	plain oatmeal	5	5	5	5	3	5	666	666	666	666	666
1512	2019-01-31	1	666	SY	Plain Oatmeal	5	3	5	5	1	5	666	666	666	666	666
1613	2019-01-31	1	666	SY	plain oatmeal	5	4	5	5	1	5	666	666	666	666	666
1711	2019-01-31	1	666	SA	plain oatmeal	1	4	3	3	1	5	666	666	666	666	666
1811	2019-01-31	0	666	SY	plain oatmeal	5	1	4	5	3	5	666	666	666	666	666
1919	2019-01-31	0	666	SA	plain oatmeal	4	4	3	5	5	5	5	3	2	1	4
900209	2018-10-18	1	666	Sally Yan	oatmeal	1	5	3	5	1	1	666	666	666	666	666
900307	2018-10-18	1	666	Sally Yan	plain oatmeal	1	5	5	5	1	1	666	666	666	666	666

## Sheet: Unbreaded Poultry
con_num	coll_date	gender	oth_gen	coll	food	taste	expen	cook	good	buy_cor	buy_gro	tasty	ease	afford	conv	health
402	2019-01-31	1	666	Hope	unbreaded poultry	5	1	3	5	1	5	666	666	666	666	666
503	2019-01-31	1	666	Hope	unbreaded poultry	5	1	3	5	5	5	666	666	666	666	666
614	2019-01-31	1	666	Hope	unbreaded poultry	5	1	5	3	3	5	666	666	666	666	666
704	2019-01-31	1	666	Hope	unbreaded poultry	3	1	3	5	3	5	666	666	666	666	666
818	2019-01-31	1	666	SA	unbreaded poultry	5	1	3	5	4	5	666	666	666	666	666
914	2019-01-31	1	666	SA	unbreaded poultry	3	5	5	5	5	5	666	666	666	666	666
1016	2019-01-31	1	666	SA	unbreaded poultry	5	1	3	5	3	5	666	666	666	666	666
1102	2019-01-31	1	666	SA	unbreaded poultry	5	4	4	5	2	2	666	666	666	666	666
1203	2019-01-31	1	666	SY	unbreaded poultry	5	2	5	3	1	5	666	666	666	666	666
1311	2019-01-31	1	666	SY	unbreaded poultry	5	1	5	5	3	5	666	666	666	666	666
1403	2019-01-31	1	666	SY	unbreaded poultry	5	3	5	5	5	5	666	666	666	666	666
1504	2019-01-31	1	666	SY	unbreaded poultry	5	1	5	3	1	5	666	666	666	666	666
1605	2019-01-31	1	666	SY	unbreaded poultry	5	4	4	5	3	5	666	666	666	666	666
1703	2019-01-31	1	666	SA	unbreaded poultry	1	5	2	3	1	5	666	666	666	666	666
1805	2019-01-31	0	666	SY	unbreaded poultry	3	1	1	3	1	3	666	666	666	666	666
1914	2019-01-31	0	666	SA	unbreaded poultry	5	1	3	3	3	3	666	666	666	666	666
900213	2018-10-18	1	666	Sally Yan	poultry	5	5	2	5	5	5	666	666	666	666	666
900312	2018-10-18	1	666	Sally Yan	poultry	5	3	5	5	1	5	666	666	666	666	666

## Sheet: low-sugar yogurt
con_num	coll_date	gender	oth_gen	coll	food	taste	expen	cook	good	buy_cor	buy_gro	tasty	ease	afford	conv	health
406	2019-01-31	1	666	Hope	low-sugar yogurt	5	5	5	5	5	5	666	666	666	666	666
507	2019-01-31	1	666	Hope	low sugar yogurt	1	3	5	5	3	3	666	666	666	666	666
610	2019-01-31	1	666	Hope	low sugar yogurt	5	4	5	5	5	5	666	666	666	666	666
708	2019-01-31	1	666	Hope	low-sugar yogurt	2	1	5	5	3	5	666	666	666	666	666
806	2019-01-31	1	666	SA	low sugar yogurt	3	3	5	5	4	4	666	666	666	666	666
917	2019-01-31	1	666	SA	low sugar yogurt	3	3	3	5	5	5	666	666	666	666	666
1012	2019-01-31	1	666	SA	low sugar yogurt	3	2	5	4	2	5	666	666	666	666	666
1107	2019-01-31	1	666	SY	low sugar yogurt	5	4	5	5	3	3	666	666	666	666	666
1207	2019-01-31	1	666	SY	low sugar yogurt	1	2	5	3	1	3	666	666	666	666	666
1315	2019-01-31	1	666	SY	low sugar yogurt	5	.	5	5	3	5	666	666	666	666	666
1407	2019-01-31	1	666	SY	low sugar yogurt	3	4	5	5	3	5	666	666	666	666	666
1508	2019-01-31	1	666	SY	low sugar yogurt	5	5	5	5	1	5	666	666	666	666	666
1609	2019-01-31	1	666	SY	low-sugar yogurt	5	4	5	5	3	5	666	666	666	666	666
1707	2019-01-31	1	0	SA	low-sugar yogurt	3	3	5	5	3	5	666	666	666	666	666
1807	2019-01-31	0	666	SY	low-sugar yogurt	5	2	5	5	1	5	666	666	666	666	666
1911	2019-01-31	0	666	SA	Low sugar yogurt	1	3	5	4	1	1	666	666	666	666	666
900211	2018-10-18	1	666	Sally Yan	low-sugar yogurt	5	5	5	5	5	5	666	666	666	666	666
900309	2018-10-18	1	666	Sally Yan	low-sugar yogurt	5	5	5	5	5	5	666	666	666	666	666

[truncated: 16 more sheets: Oranges, Frozen Broccoli, Lean Ground Beef, Low-Fat Cheese, Bananas, Canned Fruit in 100% Juice, Canned Tuna, Carrots, Eggs, Skim Milk, Iceberg Lettuce, 100% fruit juice, Dried Bean, Peanut Butter, Soymilk, Brown Rice]
