# Supplementary material for: Development of a System Dynamics Model to Guide Retail Food Store Policies in Baltimore City
Source: Nutrients. 2021 Aug 31;13(9):3055. doi: 10.3390/nu13093055 (PMC8465929; doi:10.3390/nu13093055)
Supplement: Supplementary file 1 [file nutrients-13-03055-s001.zip › nutrients-1325267-supplementary/Supplementary/Staple Foods Food Store Owner Survey Data 8.26.19 (1).xlsx]

## Sheet: Codebook
	How easy is it to get delivery/get a supply?	How stable/long is shelf life/ stays good?	How easy is it to store in your store?	How often do customers really demand/ask for it?	How profitable would it be for your store?	How many units should be stocked to best benefit your store?
Score	Description
1	Very difficult (must get is myself, not close)	Very perishable	Very difficult	Do not ask at all	Not profitable	0 units
2						1-3 units
3	Neutral (Not difficult, not easy)	Somewhat perishable	Neutral	Ask sometimes	Somewhat profitable	4-6 units
4						7-9 units
5	Very easy (It is delivered)	Very shelf stable	Very easy	Ask very often	Very profitable	10 units or more

## Sheet: Averages
	Address	How easy is it to get delivery/get a supply?	How stable/long is shelf life/ stays good?	How easy is it to store in your store?	How often do customers really demand/ask for it?	How profitable would it be for your store?	How many units should be stocked to best benefit your store?	What is the usual price at your store on a typical day?	How much do you usually pay when you buy it?	How many come in a pack when you buy this product?	size of pack
Bananas
Store 1 (Mama Ellas)	1254 East North Avenue	1	2	4	1	2	5
Store 2 (New Eastern Mart)	3221 Eastern Avenue	2	3	2	5	4	5
Store 3 (Ma'isa Market)	3224 Eastern Avenue	1	2	2	2	4	5
Store 4 (Brother Grocery)	4606 Eastern Avenue	1	2	4	4	3	5
Store 5 (HA Market)	6109 Oldham	1	2	5	5	2	5
Store 6 (HI Mart)	Doesn't stock	.	.	.	.	.	.
Store 7 (David Market)		5	1	3	3	1	5	0.5	.99/lb	8
Store 8 (Mama's Food Market)		4	4	4	5	4	5	0.5	0.69/;b	20
Store 9 (Woodington)		3	2	3	3	1	4	0.5	2	8
Store 10 (Jo's Grocery)		4	3	3	4	4	5	0.5/piece	.49/lb	14
Store 11( McCollough Grocery)		4	3	2	5	3	5	0.5/unit	1.18 for 5	5
Store 12 (Young's Mini mkt)		5	1	3	1	1	.	0.5	.	.
Store 13 (Lucky Market)		5	1	5	1	1	5	0.35	$2.00/8
Store 14 (Star Moon Grocery)		5	3	1	3	3	3	0.5	.	.
Store 16 (QQQ Market)		4	3	5	4	3	5	0.5	0.49/lb	6
Store 18 (Jamily's)		5	1	5	5	5	5	0.5	0.99/lb	5
Store 20(Express Stop)	Express Stop / 1101 N. Calvert	5	1	5	3	3	3	0.5	4	.	7
Mean		3.4375	2.125	3.5	3.375	2.75	4.66667
100% Whole Wheat Bread
Store 1 (Mama Ellas)	1254 East North Avenue	1	3	4	1	2	5
Store 2 (New Eastern Mart)	3221 Eastern Avenue	2	4	5	5	5	5
Store 3 (Ma'isa Market)	3224 Eastern Avenue	1	3	3	2	2	5
Store 4 (Brother Grocery)	4606 Eastern Avenue	1	3	4	1	1	4
Store 5 (HA Market)	6109 Oldham	5	4	4	5	2	3
Store 6 (HI Mart)		4	3	4	2	2	2	1.5	1	4
Store 7 (David Market)		3	3	3	3	3	3	3.99	2	2 in pack
Store 8 (Mama's Food Market)		4	3	3	2	3	2	3.59	2.59	2
Store 9 (Woodington)	Doesn't stock	.	.	.	.	.	.	.	.	.
Store 10 (Jo's Grocery)	Doesn't stock	.	.	.	.	.	.	.	.	.
Store 11( McCollough Grocery)	Doesn't stock	.	.	.	.	.	.	.	.	.
Store 13 (Lucky Market)		5	4	5	3	3	5	3	2.5	10
Store 16 (QQQ Market)		5	2	5	1	2	3	4.59	2.5	1
Store 17 (Tom's Deli)	Doesn't stock	.	.	.	.	.	.	.	.	.
Mean		3.1	3.2	4	2.5	2.5	3.7
Fat-Free/Skim Milk
Store 1 (Mama Ellas)	1254 East North Avenue	1	2	4	1	2	3
Store 2 (New Eastern Mart)	3221 Eastern Avenue	2	3	4	3	3	3
Store 3 (Ma'isa Market)	3224 Eastern Avenue	3	3	4	2	2	4
Store 4 (Brother Grocery)	4606 Eastern Avenue	1	2	4	1	3	5
Store 5 (HA Market)	6109 Oldham	4	4	5	4	3	2
Store 6 (HI Market)		3	3	2	2	2	3	4	2.7	4
Store 7 (David Market)	Doesn't stock	.	.	.	.	.	.	.	.	.
Store 8 (Mama's Food Market)		4	4	4	5	4	5	4.99	3.5	20
Store 9 (Woodington)		.	.	.	4	4	3	3	1.75	4
Store 10 (Jo's Grocery)	Doesn't stock	.	.	.	.	.	.	.	.	.
Store 11( McCollough Grocery)	Doesn't stock	.	.	.	.	.	.	.	.	.
Store 16 (QQQ Market)		5	2	3	1	3	5	5.99	2.8	1
Store 17 (Tom's Deli)	Doesn't stock	.	.	.	.	.	.	.	.	.
Mean		2.875	2.875	3.75	2.55556	2.88889	3.66667
								4.495
Frozen Vegetables
Store 1 (Mama Ellas)	1254 East North Avenue	1	5	5	1	1	1
Store 2 (New Eastern Mart)	3221 Eastern Avenue	1	5	4	2	2	5
Store 3 (Ma'isa Market)	3224 Eastern Avenue	1	5	4	1	3	4
Store 4 (Brother Grocery)	4606 Eastern Avenue	1		1	1	1		*This store has never tried to stock Frozen Vegetables so they were unsure as to how to answer the questions
Store 5 (HA Market)	6109 Oldham	1	5	5	3	3	2
Store 6 (HI Mart)		4	4	3	2	2	2	3$ big pack	2.3	3
Store 7 (David Market)		3	3	3	3	5	5	2.25	1	3 in pack
Store 8 (Mama's Food Market)		4	4	3	3	3	4	2.39	$5/3 units
Store 9 (Woodington)	Doesn't stock	.	.	.	.	.	.	.	.	.
Store 10 (Jo's Grocery)	Doesn't stock	.	.	.	.	.	.	.	.	.
Store 11( McCollough Grocery)	Doesn't stock	.	.	.	.	.	.	.	.	.
Store 12 (Young's Mini mkt)	Doesn't stock	.	.	.	.	.	.	.	.	.
Store 13 (Lucky Market)		5	5	5	1	1	3	2	1	6
Store 16 (QQQ Market)	Doesn't stock	.	.	.	.	.	.	.	.	.
Store 17 (Tom's Deli)	Doesn't stock	.	.	.	.	.	.	.	.	.
Mean		2.33333	4.5	3.66667	1.88889	2.33333	3.25
Low-Sodium Canned Beans
Store 1 (Mama Ellas)	1254 East North Avenue	1	5	5	1	1	3
Store 2 (New Eastern Mart)	3221 Eastern Avenue	1	5	5	4	3	5
Store 3 (Ma'isa Market)	3224 Eastern Avenue	1	4	5	4	3	5
Store 4 (Brother Grocery)	4606 Eastern Avenue	3	5	5	4	3	5
Store 5 (HA Market)	6109 Oldham	1	5	5	2	2	5
Store 6 (HI Mart)		4	4	3	2	1	5	2.5	1.5	12
Store 7 (David Market)	Doesn't stock	.	.	.	.	.	.	.	.	.
Store 8 (Mama's Food Market)		4	4	4	5	3	5	1.69	1.09	18
Store 9 (Woodington)		4	5	4	2	2	4	1.39	0.75	7
Store 10 (Jo's Grocery)		4	5	4	2	2	5	2.49	1.3	12
Store 11( McCollough Grocery)	Doesn't stock	.	.	.	.	.	.	.	.	.
Store 16 (QQQ Market)	Doesn't stock	.	.	.	.	.	.	.	.	.
Store 17 (Tom's Deli)	Doesn't stock	.	.	.	.	.	.	.	.	.
Store 18 (Jamily's)		5	5	5	4	4	5	1.75	$9.00/6	6
Mean		2.8	4.7	4.5	3	2.4	4.7
Canned Fruit in 100% Juice
Store 6 (HI Mart)		4	4	3	3	1	.	2.3	1.5	12
Store 7 (David Market)		5	3	5	3	3	5	1,25	0.75	1 mix (not in a pack)
Store 8 (Mama's Food Market)		4	4	4	3	3	5	2.99	38$/ 20	20
Store 9 (Woodington)		4	5	4	2	2	3	2.5	2.5	6
Store 10 (Jo's Grocery)		4	5	4	2	2	5	2.5	1.5	12
Store 12 (Young's Mini mkt)	Doesn't know	.	.	.	.	.	.	.	.	.
Store 13 (Lucky Market)		5	5	5	5	3	5	2	1	25
Store 17 (Tom's Deli)		5	5	1	1	1	5	3	.	12
Store 18 (Jamily's)		5	5	5	4	4	5	1.99	$10.00/6pcs	6
Store 24 (KBC)		5	5	5	1	3	5	2.49	17	.	12
Mean		4.55556	4.55556	4	2.66667	2.44444	4.75
Canned Tuna
Store 6 (HI Mart)		4	4	2	2	1	5	2.5	1.5	12
Store 7 (David Market)		5	3	5	3	3	5	1.99	.	36
Store 8 (Mama's Food Market)		4	4	4	5	3	5	1.49	0.69	30
Store 9 (Woodington)	Doesn't stock	.	.	.	.	.	.	.	.	.
Store 10 (Jo's Grocery)		4	5	4	2	2	4	1.89	1.09	10
Store 16 (QQQ Market)	Doesn't stock	.	.	.	.	.	.	.	.	.
Store 17 (Tom's Deli)		5	5	5	3	1	5	1.5	1	.
Store 23 (Sun Deli)		5	4	4	2	2	3	2	1.25	.	12
Store 24 (KBC)		5	5	5	3	3	5	1	1.59	.	10
Store 25 (Bisono)		4	5	5	5	3	5	1.5	25	.	24
Mean		4.5	4.375	4.25	3.125	2.25	4.625
Eggs
Store 6 (HI Mart)		.	2	.	2	2	5	$1/dozen	0.6	15
Store 7 (David Market)		5	3	3	4	3	5	2.99	.	24
Store 8 (Mama's)		4	4	4	5	4	5	3.19	up and down	1 (buys 30 at a time)
Store 9 (Woodington)		2	1	2	4	4	3	2.5	1.75	12
Store 10 (Jo's Grocery)	Doesn't stock	.	.	.	.	.	.	.	.	.
Store 15 (Latino American)		5	5	5	3	3	5	2	1.15	12
Store 16 (QQQ Market)		5	5	4	4	.	5	2.99	1.5	12
Store 17 (Tom's Deli)		5	3	5	5	1	5	2	.	15
Store 23 (Sun Deli)		5	5	5	2	1	3	3	17	.	15
Store 24 (KBC)		5	3	5	5	3	5	2.5	13	.	15
Store 25 (Bisono)		5	5	5	5	2	5	2	13.5	.	12
Mean		4.55556	3.6	4.22222	3.9	2.55556	4.6
Cereal
Store 6 (HI Mart)	Doesn't stock	.	.	.	.	.	.
Store 7 (David Market)		3	3	3	3	3	5	7.39	5	10
Store 8 (Mama's Food Market)		4	4	4	3	3	5	6.99	4.99	35
Store 9 (Woodington)	Doesn't stock	.	.	.	.	.	.	.	.	.
Store 10 (Jo's Grocery)		5	5	3	3	1	2	.	.	.
Store 12 (Young's Mini mkt)		5	5	4	5	5	2	3.5	.	.
Store 17 (Tom's Deli)		5	5	3	3	1	.	4	.	2018-10-20
Store 23 (Sun Deli)		5	4	5	1	1	2	6	4	.	1
Store 24 (KBC)		5	5	5	5	3	5	4.5	2.5	box	12
Store 25 (Bisono)		4	5	2	5	2	5		4.5	.	1
Mean		4.5	4.5	3.625	3.5	2.375	3.71429
Lettuce
Store 7 (David Market)		3	3	3	3	3	5	1.75	1.00-1.20	2018-05-06
Store 8 (Mama's Food Market)		3	3	3	3	3	3	2	1.25	4
Store 9 (Woodington)	Doesn't stock	.	.	.	.	.	.	.	.	.
Store 10 (Jo's Grocery)	Doesn't stock	.	.	.	.	.	.	.	.	.
Store 12 (Young's Mini mkt)		4	4	5	1	2	3	2.5	.	.
Store 16 (QQQ Market)	Doesn't stock	.	.	.	.	.	.	.	.	.
Store 17 (Tom's Deli)		5	1	1	1	1	3	2	.	2
Store 19 (Yens Food Mart)		5	3	5	3	3	2	1.99	1.49	1	1
Mean		4	2.8	3.4	2.2	2.4	3.2
Oatmeal
Store 18 (Jamily's)		5	5	5	5	5	3	2.99/bag	2.25	2018-12-13
Store 19 (Yens Food Mart)		5	5	5	3	2	3	.	30	pack	12
Store 21 ( University Grocery)		5	5	5	3	2	4	2.89	1.99	.	8
Store 22 (Linden Market)		5	5	5	3	3	3	4.98.977111816	60	.	20
Store 25 (Bisono)		4	5	5	2	2	5	2.25	.	.	12
Mean		4.8	5	5	3.2	2.8	3.6
Yogurt
Store 20 (Express Stop)		5	5	5	5	3	5	1.7..5231628	1.35	.	1
Mean		5	5	5	5	3	5
Tomatoes
Store 19 (Yens Food Mart)		5	3	5	3	2	2	2	1.2	pound	.
Store 21 ( University Grocery)		5	2	5	2	4	.	1	1.32	.	50
Mean		5	2.5	5	2.5	3	2
Carrots
Store 19 (Yens Food Mart)		5	2	4	2	2	2	1	0.64.9976158142	1pack	4
Store 21 ( University Grocery)		5	3	5	1	1	2	1.99	1.59	.	6
Store 22 (Linden Market)		3	2	4	1	1	2	.	1.28.996185303	.	6
Mean		4.33333	2.33333	4.33333	1.33333	1.33333	2
Unbreaded Poultry
Store 21 ( University Grocery)		5	1	2	3	5	2	2	6.48	.	2
Mean		5	1	2	3	5	2
Whole Wheat Pasta
Store 22 (Linden Market)		3	4	5	2	2	3	1.28.996185303	32	.	40
Lean Ground Beef
Store 22 (Linden Market)		5	4	5	5	4	5	1.99	35	pack	9
Mean		5	4	5	5	4	5
Low-Fat Cheese
Store 22 (Linden Market)		5	5	5	5	5	5	3	5	pack	160
Mean		5	5	5	5	5	5
Orange
Store 24 (KBC)		5	3	5	2	3	5	1	3.5	bag	7
Mean		5	3	5	2	3	5
